# Supplementary material for: Neonatal birth trauma and associated factors in low and middle-income countries: A systematic review and meta-analysis
Source: PLoS One. 2024 Mar 21;19(3):e0298519. doi: 10.1371/journal.pone.0298519 (PMC10957092; doi:10.1371/journal.pone.0298519)
Supplement: S1 File — (XLSX) [file pone.0298519.s003.xlsx]

## Sheet: Study character 
ID	Authors	Year	Year_before /After 2015	Country	continent	Region	study design	Sampled	Events	Data collection	Sampling technique	Survey tool employed	Pattern	outcome
1	Danso and Shaka	1999	before 2015	Ghana	Africa	Africa	DCS	46113	138	retrosective	consecutive	record reviesw	??
2	Enyindah et al	2005	before 2015	Niger	Africa	Africa	DCS	16631	50	retrospective	all	chart review	complete
3	Warke et al	2012	before 2015	India	Asia	Asia & Pacific	DCS	5837	19	retrospective review	all	checklist	complete
4	Shanthi et al	2022	2015 and beyond	India	Asia	Asia & Pacific	DCS	12221	40	retrospective	consecutive	checklist	complete
5	Phuengphaeng et al	2022	2015 and beyond	Thailand	Asia	Asia & Pacific	ACS	15209	81	retrospective	consecutive	ckecklist	complete
6	Fabamwo et al	2006	before 2015	Nigeria	Africa	Africa	DCS	7200	44	retro	consecutive	ckecklist	complete
7	Awari et al	2003	before 2015	Saudi Arabia	Asia	Middle east	DCS	31028	208	retrospective	consecutive	checklist	complete
8	West et al	2012	before 2015	Nigeria	Africa	Africa	DCS	5692	39	prospective observational	consecutive	record reviesw plus questionnare	complete
9	Okoro and Oriji	2018	2015 and beyond	Nigeria	Africa	Africa	DCS	14814	107	retrospective	consecutive	review	complete
10	Mosavat et al	2008	before 2015	Iran	Asia	Middle east	DCS	3340	27	retrospective	consecutive	checklist	complete
11	Esmailpour et al	1985	before 2015	Iran	Asia	Middle east	DCS	13117	141	retrospective	consecutive	checklist	complete
12	Emeka et al	2019	2015 and beyond	Nigeria	Africa	Africa	DCS	1735	19	prospective observational	all	record reviesw plus questionnare	complete
13	Gorashi et al	2005	before 2015	Iran	Asia	Middle east	DCS	7260	102	prosepctive	consecutive	checklist	complete
14	Ray et al	2016	2015 and beyond	India	Asia	Asia & Pacific	DCS	4741	73	prosective	consecutive	checklist	complete
15	Njokanma and Kehinde	2002	before 2015	Nigeria	Africa	Africa	DCS	2941	50	retrospective	consecutive	review	complete
16	Mah et al	2017	2015 and beyond	Cameron	Africa	Africa	DCS	14284	263	retrospective	NP	chart review	complete
17	Prabhu et al	2017	2015 and beyond	India	Asia	Asia & Pacific	DCS	12735	283	retro	consecutive	review	complete
18	Abedzadeh et al	2015	2015 and beyond	Iran	Asia	Middle east	ACS	7154	161	retrospective	consecutive	checklist	complete
19	Uchenna et al	2021	2015 and beyond	Nigeria	Africa	Africa	DCS	1920	46	retrospective	consecutive	record review	complete
20	Linder et al	2013	before 2015	Israel	Asia	Middle east	ACS	118280	2876	retrospective	all	checklist	complete
21	Benjamin et al	1993	before 2015	Saudi Arabia	Asia	Middle east	DCS	2222	57	retrosective	consecutive	review	complete
22	Abdul-Mumin	2021	2015 and beyond	Ghana	Africa	Africa	DCS	5590	205	retrospective	NP	data base review	complete
23	Borna et al	2010	before 2015	Iran	Asia	Middle east	ACS	3596	148	retrospective	consecutive	checklist	complete
24	Shabbir et al	2014	before 2015	Pakistan	Asia	Asia & Pacific	DCS	3596	148	prospective observational	consecutive	review	complete
25	Pius et al	2018	2015 and beyond	Nigeria	Africa	Africa	DCS	1071	61	prosepctive observational	NP	chart review	complete
26	Rezaie et al	2009	before 2015	Iran	Asia	Middle east	DCS	2005	175	retrospective	consecutive	checklist	complete
27	Zama et al	2020	2015 and beyond	India	Asia	Asia & Pacific	DCS	850	55	prospective observational	all	checklist	complete
28	Yemane et al	2019	2015 and beyond	Ethiopia	Africa	Africa	ACS	717	88	retrospective	NP	checklist	complete	10 died;40 developed complication (10(11.4%) and jaundice alone in 11(12.5%)
29	Biset et al	2022	2015 and beyond	Ethiopia	Africa	Africa	ACS	594	78	retrospective	Systematic RS	A structured questionnaire and data extraction tool	partially, intext
30	Tesfaye et al	2016	2015 and beyond	Ethiopia	Africa	Africa	ACS	272	42	retrospective	NP	checklist	not complete
31	Belay et al	2022	2015 and beyond	Ethiopia	Africa	Africa	ACS	1315	220	prosepctive	multistage	checklist plusquestioonare	complete
32	Tolosa et al	2023	2015 and beyond	Ethiopia	Africa	Africa	ACS	492	83	no	Systematic RS
33	Osinaike et al	2017	2015 and beyond	Nigeria	Africa	Africa	DCS	134	90	prospective observational	all	record reviesw plus questionnare	complete
34	Adegbehingbe et al	2007	before 2015	Nigeria	Africa	Africa	DCS	137	119	retro	all	data base review	completa
35	Hameed and Izzet	2010	before 2015	Iraq	Asia	Middle east	Case control	200		prospective observational	all	review	na
36	Basiri et al	2023	2015 and beyond	Iraq	Asia	Middle east	Case control	131		retro	all	review
37	Tibebu et al	2023	2015 and beyond	Ethiopia	Africa	Africa	ACS	373	48	extraction and intrervie	random	using struc- tured interviewer administered questionnaire and checklist	complete

## Sheet: trend and type of BT
1											PN trauma				fracture			soft tissue			total
2	Authors	Year	Country	Sampled	Events	IC	CH	laceration	contusion	SH	CS	BP	FP	erbs	clavicle	humerus	femursu	bruising	viceral rapture	subcojuctival hemoorage
3	Esmailpour et al	1985	Iran	13117	141
4	Benjamin et al	1993	Saudi Arabia	2222	57		9	6		33		10	3		1
5	Danso and Shaka	1999	Ghana	46113	138	64	43	10	10				6	21	4	13	13	66	2	1
6	Njokanma and Kehinde	2002	Nigeria	2941	50
7	Awari et al	2003	Saudi Arabia	31028	208
8	Enyindah	2005	Niger	16631	50
9	Gorashi et al	2005	Iran	7260	102
10	Fabamwo et al	2006	Nigeria	7200	44
11	Keshtkaran et al	2007	Iran	417	100
12	Adegbehingbe et al	2007	Nigeria	137	119
13	Mosavat et al	2008	Iran	3340	27
14	Rezaie et al	2009	Iran	2005	175
15	Borna et al	2010	Iran	3596	148
16	Warke et al	2012	India	5837	19
17	West et al	2012	Nigeria	5692	39
18	Linder et al	2013	Israel	118280	2876
19	Shabbir et al	2014	Pakistan	3596	148
20	Abedzadeh et al	2015	Iran	7154	161
21	Ray et al	2016	India	4741	73
22	Tesfaye et al	2016	Ethiopia	272	42
23	Mah et al	2017	Cameron	14284	263
24	Prabhu et al	2017	India	12735	283
25	Osinaike et al	2017	Nigeria	134	90
26	Okoro and Oriji	2018	Nigeria	14814	107
27	Pius et al	2018	Nigeria	1071	61
28	Emeka et al	2019	Nigeria	1735	19
29	Yemane et al	2019	Ethiopia	717	88
30	Zama et al	2020	India	850	100
31	Uchenna et al	2021	Nigeria	1920	46
32	Abdul-Mumin	2021	Ghana	5590	205
33	Shanthi et al	2022	India	12221	40
34	Phuengphaeng et al	2022	Thailand	15209	81
35	Biset et al	2022	Ethiopia	594	78
ID	Belay et al	2022	Ethiopia	1315	220
	Tolosa et al	2023	Ethiopia	492	83

## Sheet: Sheet1
Year	cases per 1000
1985	10.7494
1993	25.6526
1999	2.99265
2002	17.001
2003	6.70362
2005	3.00643
2005	14.0496
2006	6.11111
2007	239.808
2007	868.613
2008	8.08383
2009	87.2818
2010	41.1568
2012	3.2551
2012	6.85172
2013	24.3152
2014	41.1568
2015	22.5049
2016	15.3976
2016	154.412
2017	18.4122
2017	22.2222
2017	671.642
2018	7.2229
2018	56.9561
2019	10.951
2019	122.734
2020	64.7059
2021	23.9583
2021	36.6726
2022	3.27305
2022	5.32579
2022	131.313
2022	167.3
2023	168.699
