# Supplementary material for: Neonatal birth trauma and associated factors in low and middle-income countries: A systematic review and meta-analysis
Source: PLoS One. 2024 Mar 21;19(3):e0298519. doi: 10.1371/journal.pone.0298519 (PMC10957092; doi:10.1371/journal.pone.0298519)
Supplement: S2 File — (XLSX) [file pone.0298519.s004.xlsx]

## Sheet: Fetal presentation 
Author	Year	A=case(Exposed )	B=Contro(E)	C=Case(NE)	D=control(NE)	E=A+C	F=B+D	total	comparison
Tesfaye et al	2016	163	64	8	37	171	101	272	nonvertex vs vertex
Yemane et al	2019	11	46	77	597	88	643	731	non vertex vs vertex
Tolosa et al	2023	77	28	55	332	132	360	492
Hameed and Izzet	2010	23	10	77	90	100	100	200
Tibebu et al	2023	7	41	24	301	31	342	373

## Sheet: intrpartal distress 
Author	Year	A=case(E)	B=Contro(E)	C=Case(NE)	D=control(NE)	E=A+C	F=B+D	total	comparison
Tesfaye et al	2016	16	205	6	45	22	250	272	yes vs no
Abedzadeh et al	2015	37	469	124	5734	161	6203	6364

## Sheet: Route of delivery 
Author	Year	A=case(E)	B=Contro(E)	C=Case(NE)	D=control(NE)	E=A+C	F=B+D	total	comparison
Tesfaye et al	2016	18	132	4	118	22	250	272	Vaginal vs CS
Yemane et al	2019	63	299	25	330	88	629	717
Biset et al	2022	53	105	25	411	78	516	594
Abedzadeh et al	2015	116	3147	45	3862	161	7009	7170
Tolosa et al	2023	77	313	6	96	83	409	492
Phuengphaeng et al	2022	71	185	10	139	81	324	405
Hameed and Izzet	2010	70	30	32	68	102	98	200
Basiri et al	2023	17	31	49	32	66	63	129
Tibebu et al	2023	31	17	125	200	156	217	373

## Sheet: birth weight 
Author	Year	A=case(E)	B=Contro(E)	C=Case(NE)	D=control(NE)	E=A+C	F=B+D	total	comparison
Yemane et al	2019	1	13	37	666	38	679	717	>+4500/<4500		??
Biset et al	2022	22	27	56	489	78	516	594
Tolosa et al	2023	196	267	6	23	202	290	492
Tibebu et al	2023	15	32	19	306	34	338	372

## Sheet: Residence 
Author	Year	A=case(Exposed )	B=Contro(E)	C=Case(NE)	D=control(NE)	E=A+C	F=B+D	total	comparison
Tesfaye et al	2016	30	126	12	104	42	230	272	>5km vs 5km
Yemane et al	2019	67	417	21	211	88	628	716
Tolosa et al	2023	44	179	39	230	83	409	492

## Sheet: Parity 
Author	Year	A=case(Exposed )	B=Contro(E)	C=Case(NE)	D=control(NE)	E=A+C	F=B+D	total	comparison
Tesfaye et al	2016	23	85	19	145	42	230	272	Primi Vs multi
Abedzadeh et al	2015	92	2980	69	4029	161	7009	7170

## Sheet: Prolonged labor
Author	Year	A=case(E)	B=Contro(E)	C=Case(NE)	D=control(NE)	E=A+C	F=B+D	total	comparison
Biset et al	2022	47	122	31	394	78	516	594	Prolonged vs normal
Phuengphaeng et al	2022	32	26	66	240	98	266	364
Hameed and Izzet	2010	54	46	6	94	60	140	200
Tibebu et al	2023	29	19	90	176	119	195	314

## Sheet: Shoulder dystocia 
Author	Year	A=case(Exposed )	B=Contro(E)	C=Case(NE)	D=control(NE)	E=A+C	F=B+D	total	comparison
Biset et al	2022	24	28	54	488	78	516	594
Abedzadeh et al	2015	7	60	154	6132	161	6192	6353
Hameed Izzet	2010	7	93	2	98	9	191	200

## Sheet: Maternal age 
Author	Year	A=case(Exposed )	B=Contro(E)	C=Case(NE)	D=control(NE)	E=A+C	F=B+D	total	comparison
Belay et al	2022	24	196	520	575	544	771	1315	>=35 vs <35
