# Supplementary material for: Neonatal birth trauma and associated factors in low and middle-income countries: A systematic review and meta-analysis
Source: PLoS One. 2024 Mar 21;19(3):e0298519. doi: 10.1371/journal.pone.0298519 (PMC10957092; doi:10.1371/journal.pone.0298519)
Supplement: S3 File — (XLSX) [file pone.0298519.s005.xlsx]

## Sheet: Type of specific lesions  
		intracranial injury
tesfaye	2016	SDH		total injuries	ICH	extra cranial				soft tissue	Nerve injuries					Bone fracture				visceral
ID	Authors	Year	Events	total injuries	ICH	Subgaleal	cepha	caput	facial inju/nasal/ocular	laceration/bruising/fat necrosis/petichae/contussion	brachial plexus	facial N.	PhrenicN.	pharengial N.	spinal cord	clavicular	humerus	femur	skull	viceral
11	Esmailpour et al	1985	141	0	0	0	0	0	0	0	0	0	0	0	0	0	0	0		0
21	Benjamin et al	1993	57	62	0	33	9	0	0	6	10	3	0	0	0	1	0	0	0	0
1	Danso and Shaka	1999	138	191	64	0	43	0	1	23	21	6	0	0	0	4	13	13	2	2
15	Njokanma and Kehinde	2002	50	50	1	4	17	0	0	11	6	1	0	0	0	2	1	4	1	2
7	Awari et al	2003	208	208	21	104	0	0	0	0	0	0	0	0	0	11	4	5	0	0
2	Enyindah	2005	50	50	0	0	24	0	0	19	7	0	0	0	0	0	0	0	0	0
13	Gorashi et al	2005	102	108	0	0	50	57	0	0	0	0	0	0	0	0	0	0	0	1	liver
6	Fabamwo et al	2006	44	0	0	0	10	0	0	28	2	0	0	0	0	3	0	0	0	1	intaab
33	Keshtkaran et al	2007	100	0	0	0	0	0	0	0	0		0	0	0		0	0	0	0
35	Adegbehingbe et al	2007	119	121	1	0	30	0	3	4	33	0	0	0	0	50	0	0	0	0
10	Mosavat et al	2008	27	27	0	0	10	0	0	13	0	0	0	0	0	4	0	0	0	0
26	Rezaie et al	2009	175	195	0	0	21	75	57	31	7	1	0	0	0	3	0	0	0	0
23	Borna et al	2010	148	150	1	0	77	0	0	2	13	1	0	0	0	56	0	0	0	0
3	Warke et al	2012	19	31	0	4	12	0	4	0	2	3	0	0	0	3	2	1	0	0
8	West et al	2012	39	41	0	9	0	0	6	9	11	0	0	0	0	6	0	0	0	0
20	Linder et al	2013	2876	3002	31	0	1836	0	0	9	173	7	0	0	0	922	24	0	0	0
24	Shabbir et al	2014	148	150	1	0	77	0	0	2	13	1	0	0	0	56	0	0	0	0
18	Abedzadeh et al	2015	161	161	3	0	119	0	3	22	6	1	0	0	0	7	0	0	0	0
14	Ray et al	2016	73	73	0	24	0	0	8	28	7	0	0	0	0	6	0	0	0	0
30	Tesfaye et al	2016	42
16	Mah et al	2017	263	281	0	0	0	0	0	0	186	0	0	0	0	95	0	0	0	0	system
17	Prabhu et al	2017	283	283	0	248	0	0	0	17	14	0	0	0	0	4	0	0	0	0	system
34	Osinaike et al	2017	90	90	0	14	14	20	20	8	0	6	0	0	0	8	0	0	0	0	system
9	Okoro and Oriji	2018	107	107	4	8	10	0	0	44	22	0	0	0	0	19	0	0	0	0	system
25	Pius et al	2018	61	178	0	8	10	23	25	73	18	0	0	0	0	5	9	5	0	2	livr/spleen
12	Emeka et al	2019	19	19	0	0	6	3	0	1	3	0	0	0	0	3	1	1	1	0
28	Yemane et al	2019	88	97	4	68	6	0	2	7	5	0	0	0	0	2	3	0	0	0
27	Zama et al	2020	55	55	0	1	32	0	0	18	0	4	0	0	0	0	0	0	0	0
19	Uchenna et al	2021	46	46	0	0	11	19	1	0	8	1	0	0	0	3	3	0	0	0
22	Abdul-Mumin	2021	205	221	0	8	59	79	3	7	22	2	0	0	0	7	12	15	7	0
4	Shanthi et al	2022	40	40	0	1	7	0	1	12	12	0	0	0	0	4	2	1	0	0
5	Phuengphaeng et al	2022	81	84	1	63	0	0	0	0	10	0	0	0	0	10	0	0	0	0
29	Biset et al	2022	78																		not completely listed in either way
31	Belay et al	2022	220																		this also has other alternative in their reporting
32	Tolosa et al	2023	83	162	0	23	40	10	5	53	7	5	0	0	0	3	8	5	0	3
				6265	132	620	2530	286	139	447	618	42	0	0	0	1297	82	50	11	11	6265
					21.0694	98.9625	403.831	45.6504	22.1868	71.3488	98.6433	6.70391	0	0	0	207.023	13.0886	7.98085	1.75579	1.75579
					lesions	Incident cases per 1000 live births
					Cephalohematoma	403.83												3.51157
					Clavicular bone fracture	207.02
					Subgaleal hemorrhage	98.96
					Brachial plexus injury	98.64
					Soft tissue injuries	71.35
					Caputsuccedanum	45.65
					Facial/ocular/nasal injury	22.19
					Intracranial hemorrhage	21.07
					Humeral bone fracture	13.09
					Femural bone fracture	7.98
					Facial nerve injury	6.71
					Others*	3.51

## Sheet: Type of injury based on system 
	Type of birth trauma	Number	%		Type of birth trauma	Percentage			c
	Intracranial hemorrhage	132	0.0210694		Extracranial injuries	0.5706
	Extracranial injuries	3575	0.57063		Fractures	0.2298
	Soft tissue injuries	447	0.0713488		Neurologic injuries	0.1053
	Neurologic injuries	660	0.105347		Soft tissue injuries	0.0713
	Fractures	1440	0.229848		Intracranial hemorrhage	0.0211
	Abdominal injuries	11	0.00175579		Abdominal injuries	0.0018
		6265
2022
2022
2023

## Sheet: Trend 
	Year	%	cases per 1000 neonates			Sample									Year	case	sample
	1985	1.07494	10.7494	141		13117					141	13117	1.07494		before 2000	0.546768	61452
	1993	2.56526	25.6526	57		2222					57	2222	2.56526		2001-2010	1.37214	74555
	1999	0.299265	2.99265	138		46113			11529		138	46113	0.299265		2011-2015	2.30722	140559
	2002	1.7001	17.001	50		2941	2941		118280		50	2941	1.7001		2016-2020	2.10504	51353
	2003	0.670362	6.70362	208		31028	31028		3596		208	31028	0.670362		after 2020	2.01644	37343
	2005	0.636223	6.36223	152		23891	23891		7154		152	23891	0.636223
	2006	0.611111	6.11111	44		7200	7200		140559		44	7200	0.611111
	2007	8.68613	86.8613	119		137	137				219	554	39.5307		336	61452	5.46768
	2008	0.808383	8.08383	27		3340	3340				27	3340	0.808383		1023	74555	13.7214
	2009	8.72818	87.2818	175		2005	2005				175	2005	8.72818		3243	140559	23.0722
	2010	4.11568	41.1568	148		3596	3596				148	3596	4.11568		1081	51353	21.0504
	2012	0.503079	5.03079	58		11529	74138				58	11529	0.503079		753	37343	20.1644
	2013	2.43152	24.3152	2876		118280					2876	118280	2.43152
	2014	4.11568	41.1568	148		3596					148	3596	4.11568
	2015	2.25049	22.5049	161		7154					161	7154	2.25049
	2016	2.29404	22.9404	115		5013			5013		115	5013	2.29404
	2017	2.34228	23.4228	636		27153			27153		636	27153	2.34228
	2018	1.0576	10.576	168		15885			15885		168	15885	1.0576
	2019	4.36378	43.6378	107		2452			2452		107	2452	4.36378
	2020	6.47059	64.7059	100		850			850		55	850	6.47059
	2021	3.34221	33.4221	251		7510			51353		251	7510	3.34221
	2022	1.42813	14.2813	419		29339					419	29339	1.42813
	2023	16.8699	168.699	83		492					83	492	16.8699
				6381		364843
						1.74897
